# Supplementary material for: Integrating Artificial Intelligence for Advancing Multiple-Cancer Early Detection via Serum Biomarkers: A Narrative Review
Source: Cancers (Basel). 2024 Feb 21;16(5):862. doi: 10.3390/cancers16050862 (PMC10931531; doi:10.3390/cancers16050862)
Supplement: Supplementary file 1 [file cancers-16-00862-s001.zip]

Archive with 1 entries (1 files):
- cancers-2828511-supplementary.docx
